# Supplementary material for: Barriers to the Provision of Preventive Care to People Living with Mental Health Conditions: Self-Report by Staff Working in an Australian Community Managed Organisation
Source: Int J Environ Res Public Health. 2022 Apr 7;19(8):4458. doi: 10.3390/ijerph19084458 (PMC9027436; doi:10.3390/ijerph19084458)
Supplement: Supplementary file 1 [file ijerph-19-04458-s001.zip]

Archive with 1 entries (1 files):
- ijerph-1648641-supplementary.pdf
